# Supplementary material for: Molecular Cocrystals with Hydrogen-Bonded Polymeric Structures and Polarized Luminescence
Source: Materials (Basel). 2022 Oct 17;15(20):7247. doi: 10.3390/ma15207247 (PMC9609709; doi:10.3390/ma15207247)
Supplement: Supplementary file 1 [file materials-15-07247-s001.zip]

Archive with 1 entries (1 files):
- materials-1939800-supplementary.pdf
